# Supplementary material for: Behavioral Components and Context of Antimicrobial Prescription in a Tertiary Hospital in Portugal
Source: Antibiotics (Basel). 2023 Jun 8;12(6):1032. doi: 10.3390/antibiotics12061032 (PMC10295435; doi:10.3390/antibiotics12061032)
Supplement: Supplementary file 1 [file antibiotics-12-01032-s001.zip]

Archive with 1 entries (1 files):
- antibiotics-2400696-supplementary.pdf
